# Supplementary material for: Meta-Analysis of Survival and Development of a Prognostic Nomogram for Malignant Pleural Mesothelioma Treated with Systemic Chemotherapy
Source: Cancers (Basel). 2021 May 2;13(9):2186. doi: 10.3390/cancers13092186 (PMC8124134; doi:10.3390/cancers13092186)
Supplement: Supplementary file 1 [file cancers-13-02186-s001.zip]

Archive with 1 entries (1 files):
- cancers-1187334-supplementary.pdf
